# Supplementary material for: Discovery of Undescribed Clerodane Diterpenoids with Antimicrobial Activity Isolated from the Roots of Solidago gigantea Ait
Source: Int J Mol Sci. 2025 Sep 20;26(18):9187. doi: 10.3390/ijms26189187 (PMC12471146; doi:10.3390/ijms26189187)
Supplement: Supplementary file 1 [file ijms-26-09187-s001.zip]

Archive with 1 entries (1 files):
- ijms-3877171-supplementary.pdf
